# Supplementary material for: Genome-Wide Association Study Identified Candidate Genes for Alkalinity Tolerance in Rice
Source: Plants (Basel). 2023 Jun 3;12(11):2206. doi: 10.3390/plants12112206 (PMC10255560; doi:10.3390/plants12112206)
Supplement: Supplementary file 1 [file plants-12-02206-s001.zip]

Archive with 1 entries (1 files):
- plants-2403389-supplementary.pdf
